# Supplementary material for: Transcriptome and Metabolome Analyses Reveal High-Altitude Adaptation Mechanism of Epididymis Sperm Maturation in Tibetan Sheep
Source: Animals (Basel). 2024 Oct 29;14(21):3117. doi: 10.3390/ani14213117 (PMC11544902; doi:10.3390/ani14213117)
Supplement: Supplementary file 1 [file animals-14-03117-s001.zip]

Archive with 1 entries (1 files):
- animals-3201534-supplementary.pdf
